# Supplementary material for: Quantitative Modeling of IgG N-Glycosylation Profiles from Population Data
Source: Int J Mol Sci. 2025 Nov 27;26(23):11495. doi: 10.3390/ijms262311495 (PMC12692266; doi:10.3390/ijms262311495)
Supplement: Supplementary file 1 [file ijms-26-11495-s001.zip]

Archive with 1 entries (1 files):
- ijms-3976321-supplementary.pdf
